# Supplementary material for: CCND3 Suppression Ameliorates β-Thalassaemia in a Murine Disease Model: A Potential Therapeutic Strategy
Source: Cells. 2026 Mar 10;15(6):495. doi: 10.3390/cells15060495 (PMC13025363; doi:10.3390/cells15060495)
Supplement: Supplementary file 1 [file cells-15-00495-s001.zip]

Archive with 1 entries (1 files):
- cells-4078569-supplementary.pdf
